# Supplementary material for: The Ammonia Adsorption and Desorption Behavior of Nafion
Source: Membranes (Basel). 2025 May 14;15(5):149. doi: 10.3390/membranes15050149 (PMC12112899; doi:10.3390/membranes15050149)
Supplement: Supplementary file 1 [file membranes-15-00149-s001.zip]

Archive with 1 entries (1 files):
- membranes-3537902-supplementary.pdf
